# Supplementary material for: Mitochondrial Genome Fragmentation Occurred Multiple Times Independently in Bird Lice of the Families Menoponidae and Laemobothriidae
Source: Animals (Basel). 2023 Jun 20;13(12):2046. doi: 10.3390/ani13122046 (PMC10295106; doi:10.3390/ani13122046)
Supplement: Supplementary file 1 [file animals-13-02046-s001.zip]

Archive with 1 entries (1 files):
- animals-2410596-supplementary.pdf
